# Supplementary material for: The RELT Family of Proteins: An Increasing Awareness of Their Importance for Cancer, the Immune System, and Development
Source: Biomedicines. 2023 Oct 2;11(10):2695. doi: 10.3390/biomedicines11102695 (PMC10603948; doi:10.3390/biomedicines11102695)
Supplement: Supplementary file 1 [file biomedicines-11-02695-s001.zip]

Archive with 1 entries (1 files):
- biomedicines-2585491-supplementary.pdf
